# Supplementary material for: Wild deer as potential vectors of anthelmintic-resistant abomasal nematodes between cattle and sheep farms
Source: Proc Biol Sci. 2014 Apr 7;281(1780):20132985. doi: 10.1098/rspb.2013.2985 (PMC4027391; doi:10.1098/rspb.2013.2985)
Supplement: Abomasal nematodes identified in wild roe deer [file rspb20132985supp2.xlsx]

## Sheet: Sheet1
			Ostertagia leptospicularis	Ostertagia asymmetrica	Spiculopteragia spiculoptera	Ostertagia ostertagi	Haemonchus contortus	Trichostrongylus axei	Trichostrongylus colubriformis
Farmed fallow deer	Chepstow	1	9	13	0	0	0	0	0
		2	6	9	0	0	0	0	0
		3	5	19	0	0	0	0	0
		4	12	22	0	0	0	0	0
		6	13	4	0	0	0	0	0
	Ashton Court	1	17	14	0	0	0	0	0
		2	6	28	0	0	0	0	0
		3	7	12	0	0	0	0	0
		4	12	28	0	0	0	0	0
		5	5	13	0	0	0	0	0
Farmed red deer	Ashton Court	1	0	7	47	0	0	1	0
		2	1	10	15	0	0	0	0
		3	4	3	42	0	0	0	0
		4	4	16	30	0	0	0	0
		5	1	25	16	0	0	0	0
	Manor Farm	1	1	28	9	0	0	0	0
		2	9	28	3	0	0	0	0
		3	0	9	1	0	0	0	0
Extensive fallow deer	New Forest	2	5	14	3	0	0	0	0
		9	0	5	1	0	0	0	0
		3	0	0	0	0	0	3	0
		7	0	7	1	0	0	0	0
Extensive red deer	New Forest	2	0	17	6	0	0	0	0
		4	0	1	1	0	0	0	0
		6	2	5	4	0	0	0	0
Intensive fallow deer	Exeter	2	0	9	1	0	0	0	0
		4	0	1	0	0	0	1	0
		5	1	20	0	0	0	0	0
		6	1	14	1	0	0	0	0
		1	8	22	2	0	0	0	0
	Ludlow	1	1	24	1	0	0	0	0
		2	5	20	2	0	0	0	0
		3	0	15	1	0	0	0	0
		4	6	5	0	0	0	0	0
		5	0	21	1	0	0	0	0
Intensive red deer	Exeter	1	10	2	11	0	0	0	0
		2	4	5	12	0	0	0	0
		3	2	0	4	0	0	0	0
Intensive roe deer	Exeter	1	23	0	13	0	0	0	0
		2	30	0	7	1	0	0	1
		3	21	0	12	1	0	2	4
		4	29	0	8	0	0	1	1
		5	27	0	5	2	0	2	4
	VLA	1	7	0	1	2	0	27	0
		2	10	0	3	2	7	17	1
		3	13	0	21	1	0	3	2
		4	26	0	5	0	0	6	3
		5	25	0	3	1	0	2	0
